# Supplementary material for: Evaluation of the socially evaluated cold-pressor group test (SECPT-G) in the general population
Source: PeerJ. 2019 Aug 13;7:e7521. doi: 10.7717/peerj.7521 (PMC6697040; doi:10.7717/peerj.7521)
Supplement: Supplemental Information 1 [file peerj-07-7521-s001.csv]

timeofday	age	age_median	sex	height_cm	weight_kg	bmi	bmi_group	nationality	education	profession	smoking	caffeine	alcohol_today	contraceptives	ipaq_MET_minutes	MET_equivalent	IPAQ_category	TICS_SSCS	TICS_group	immersion_time	SECPT_performance	subj_s0	subj_s1	subj_s2	ln_subj_s0	ln_subj_s1	ln_subj_s2	cort_s0	cort_s1	cort_s2	ln_cort_s0	ln_cort_s1	ln_cort_s2	sAA_s0	sAA_s1	sAA_s2	ln_sAA_s0	ln_sAA_s1	ln_sAA_s2
-99	66	2	0	172	100	33,80205516	4	0	1	5	1	1	0	-77	3912	2329	3	7	0	3	0	1	1	1	,693147180559945	,693147180559945	,693147180559945	5,44	7	14,83	1,69377906086785	1,94591014905531	2,69665215614984	290,07	180,02	377,03	5,67012227316357	5,19306795582894	5,93232475987886
1	51	2	1	169	74	25,90945695	3	0	4	1	0	1	1	0	12906	5685	3	16	1	3	0	3	3	4	1,38629436111989	1,38629436111989	1,6094379124341	3,46	2,71	2,79	1,24126858906963	,99694863489161	1,02604159583327	325,58	390,47	198,57	5,78560820718036	5,96735114174471	5,29114168279894
1	51	2	0	177	70	22,34351559	2	0	1	1	1	0	0	-77	5892	2455	3	11	0	3	0	2	3	2	1,09861228866811	1,38629436111989	1,09861228866811	1,01	,71	1,85	,00995033085316809	-,342490308946776	,615185639090233	104,3	157,09	177,32	4,64727136200673	5,05681888951185	5,17795600987685
1	50	2	0	180	90	27,77777778	3	0	6	3	0	1	1	-77	15600	8357	3	8	0	3	0	2	2	3	1,09861228866811	1,09861228866811	1,38629436111989	,62	,74	,76	-,478035800943	-,301105092783922	-,27443684570176	181,87	402,4	278,72	5,20329214613893	5,99744661878553	5,63020769366414
1	50	2	1	167	57	20,43816558	2	0	6	3	0	-99	0	0	2789	946	3	-99	0	3	0	4	3	7	1,6094379124341	1,38629436111989	2,07944154167984	1,48	1,72	3,13	,392042087776024	,542324290825362	1,14103300455206	301	353,9	432,25	5,70711026474888	5,86901438735142	6,0690041245634
1	18	1	1	153	47	20,07774787	2	0	1	7	1	-99	0	0	2247	629	3	-99	0	3	0	5	6	8	1,79175946922806	1,94591014905531	2,19722457733622	,69	,44	,43	-,371063681390832	-,82098055206983	-,843970070294529	80,97	129,11	120,48	4,39407871569802	4,86066475418663	4,79148376405158
1	42	2	0	175	67	21,87755102	2	0	1	1	1	1	0	-77	480	191	1	26	1	,98	1	6	8	4	1,94591014905531	2,19722457733622	1,6094379124341	,93	1,01	6,73	-,0725706928348354	,00995033085316809	1,90657514365664	132,02	195,85	142,1	4,88295342626062	5,27734906011184	4,95653103510305
1	48	2	1	178	105	33,13975508	4	0	1	3	1	-99	0	0	960	600	1	17	1	3	0	6	4	4	1,94591014905531	1,6094379124341	1,6094379124341	1,49	1,81	4,13	,398776119957368	,593326845277734	1,41827740697294	66,64	48,9	28,3	4,19930499785859	3,88977739648083	3,34286180464919
1	27	1	1	166	63	22,86253448	2	0	3	3	1	0	0	0	7200	2700	2	25	1	3	0	4	4	1	1,6094379124341	1,6094379124341	,693147180559945	1,65	1,76	2,03	,500775287912489	,56531380905006	,708035793053696	154,46	276,33	231,15	5,03993516314112	5,62159580366825	5,44306685043423
2	22	1	1	158	53	21,23057202	2	0	4	0	1	-99	0	0	4199	1325	3	-99	0	3	0	4	9	3	1,6094379124341	2,30258509299405	1,38629436111989	1,84	1,88	4,55	,609765571620894	,631271776841858	1,51512723296286	278,03	238,65	273,03	5,62772902153744	5,47499804345191	5,60958167925737
2	21	1	0	188	82	23,20054323	2	0	4	0	1	-99	0	-77	6798	3318	3	25	1	3	0	2	4	4	1,09861228866811	1,6094379124341	1,6094379124341	3,39	4,46	7,77	1,22082992139236	1,49514876603197	2,05027016437956	73,75	63,15	67,84	4,30068099521993	4,1455128487965	4,21715199148365
2	21	1	0	180	71	21,91358025	2	0	4	0	1	-99	1	-77	1677	709	2	-99	0	3	0	3	1	2	1,38629436111989	,693147180559945	1,09861228866811	,59	,68	,83	-,527632742082372	-,385662480811985	-,186329578191493	38,89	20,86	21,06	3,66073714816766	3,03783344957263	3,04737550670583
2	18	1	0	191	93	25,49272224	3	0	1	7	0	-99	1	-77	2880	1594	2	20	1	3	0	3	2	1	1,38629436111989	1,09861228866811	,693147180559945	1,68	1,27	4,07	,518793793415168	,2390169004705	1,4036429994545	53,47	67,82	79,42	3,97912074896064	4,21685713669749	4,37475022570311
2	37	2	1	165	70	25,71166208	3	0	6	7	1	-99	0	0	643	268	2	-99	0	3	0	4	1	2	1,6094379124341	,693147180559945	1,09861228866811	1,52	2,11	5,72	,418710334858185	,746687947487975	1,74396880539171	22,06	40,9	24,31	3,09376601382536	3,71113006304876	3,19088778832803
2	23	1	0	190	100	27,70083102	3	0	1	7	1	-99	0	-77	4158	2475	3	-99	0	3	0	2	4	6	1,09861228866811	1,6094379124341	1,94591014905531	1,6	1,98	2,99	,470003629245736	,683096844706444	1,0952733874026	118,98	105,86	126,05	4,77895541175976	4,66211746642984	4,83667865363393
2	65	2	0	184	98	28,94612476	3	0	2	5	1	0	0	-77	5892	3437	3	4	0	3	0	2	2	2	1,09861228866811	1,09861228866811	1,09861228866811	,88	1,44	5,15	-,127833371509885	,364643113587909	1,63899671467564	3,48	7,34	16,05	1,24703229378638	1,99333884262642	2,77570884957602
2	51	2	1	159	63	24,91990032	3	0	2	3	1	1	0	0	4488	1683	3	-99	0	3	0	1	5	1	,693147180559945	1,79175946922806	,693147180559945	1,5	1,56	4,85	,405465108108164	,444685821261446	1,57897870494939	98,21	63,06	115,75	4,58710804316968	4,14408665411692	4,75143269296634
3	34	2	1	170	63	21,79930796	2	0	0	6	1	-99	0	0	27810	10429	3	-99	0	3	0	3	4	5	1,38629436111989	1,6094379124341	1,79175946922806	2,94	2,88	2,32	1,07840958135059	1,05779029414785	,841567185678219	16,47	26,22	32,21	2,80154054418955	3,26652247833555	3,47227696334311
3	28	1	1	168	59	20,90419501	2	0	2	1	1	-99	1	0	15090	5299	3	-99	0	3	0	2	3	3	1,09861228866811	1,38629436111989	1,38629436111989	,35	,34	,22	-1,04982212449868	-1,07880966137193	-1,51412773262978	52,16	140,44	66,22	3,9543159176184	4,94478035130023	4,1929825321191
3	47	2	1	168	86	30,47052154	4	2	3	6	1	-99	0	0	12720	6511	3	-99	0	3	0	1	1	1	,693147180559945	,693147180559945	,693147180559945	1,21	1,6	2,04	,19062035960865	,470003629245736	,712949807856125	128,87	126,98	157,28	4,8588041443003	4,8440295937423	5,05802765639886
3	42	2	1	172	89	30,0838291	4	2	4	6	0	1	-99	0	480	254	1	22	1	,97	1	2	1	1	1,09861228866811	,693147180559945	,693147180559945	,66	,5	,53	-,415515443961666	-,693147180559945	-,63487827243597	36,2	45,96	38,4	3,58905911883173	3,82777145298056	3,64805745959368
3	28	1	1	167	66	23,66524436	2	0	4	1	1	1	0	1	28770	11303	3	33	1	3	0	2	3	1	1,09861228866811	1,38629436111989	,693147180559945	2,27	2,17	2,35	,819779831493311	,774727167552368	,854415328156068	224,82	131,57	136,87	5,41530008203365	4,87953902937775	4,91903157022317
3	18	1	1	158	60	24,03460984	2	2	4	0	1	-99	0	0	4157	1485	3	-99	0	3	0	1	2	2	,693147180559945	1,09861228866811	1,09861228866811	8,16	10,82	11,18	2,09924416897602	2,38139627341834	2,41412646772695	58,73	69,03	91,08	4,07295066953443	4,23454119271538	4,51173824119554
3	48	2	1	165	65	23,87511478	2	2	5	3	1	-99	0	0	360	139	1	-99	0	,75	1	1	1	1	,693147180559945	,693147180559945	,693147180559945	,79	,79	1,52	-,23572233352107	-,23572233352107	,418710334858185	19,71	26,19	39,09	2,98112612116463	3,26537765851962	3,66586667980486
3	33	1	0	181	96	29,30313482	3	0	2	1	1	0	-99	-77	10080	5760	3	20	1	3	0	2	2	3	1,09861228866811	1,09861228866811	1,38629436111989	,44	,45	,34	-,82098055206983	-,798507696217772	-1,07880966137193	199,94	116,47	211,06	5,29801732153903	4,75763372911456	5,35214245324294
4	48	2	0	185	84	24,54346238	2	0	5	1	1	1	0	-77	1160	580	2	17	1	3	0	2	4	3	1,09861228866811	1,6094379124341	1,38629436111989	2,16	1,79	4,02	,770108221696074	,582215619852664	1,39128190263093	217,66	212,53	263,13	5,38293421226792	5,3590831548706	5,5726482066314
4	36	2	1	176	89	28,73192149	3	0	5	1	1	0	0	0	1080	572	1	18	1	1,7	1	2	4	3	1,09861228866811	1,6094379124341	1,38629436111989	,62	,94	2,65	-,478035800943	-,0618754037180875	,974559639998131	277,5	181,47	164,64	5,62582093318649	5,20109035078693	5,10376127208574
4	28	1	1	175	60	19,59183673	2	0	5	1	1	1	0	0	3840	1371	1	29	1	3	0	2	3	2	1,09861228866811	1,38629436111989	1,09861228866811	1,19	1,43	2,14	,173953307123438	,357674444271816	,76080582903376	95,61	43,26	31,89	4,56027741709736	3,76722842052491	3,46229248102197
4	24	1	1	176	76	24,53512397	2	0	2	1	1	1	0	0	7200	3257	3	26	1	3	0	1	1	2	,693147180559945	,693147180559945	1,09861228866811	2,83	2,64	2,45	1,04027671165515	,970778917158225	,896088024556636	53,39	130,31	89,03	3,97762346251209	4,86991622715682	4,48897339158558
4	29	1	1	161	55	21,21831719	2	2	4	0	0	0	1	0	1626	532	2	17	1	,93	1	5	5	5	1,79175946922806	1,79175946922806	1,79175946922806	,69	,48	,42	-,371063681390832	-,7339691750802	-,867500567704723	7,37	7,16	10,8	1,99741770620125	1,96850998097255	2,37954613413017
4	49	2	1	165	70	25,71166208	3	0	4	1	1	1	1	0	5598	2333	3	17	1	3	0	3	3	4	1,38629436111989	1,38629436111989	1,6094379124341	1,33	1,49	2,14	,285178942233662	,398776119957368	,76080582903376	46,73	48,55	134,21	3,84438635671233	3,88259419473733	4,89940573740971
4	56	2	0	192	100	27,12673611	3	0	7	7	1	1	1	-77	-99	-99	-99	9	0	3	0	3	2	3	1,38629436111989	1,09861228866811	1,38629436111989	2,73	2,57	2,98	1,00430160919687	,943905898907128	1,09192330051731	114,1	116,9	114,48	4,73707525686803	4,76131886847802	4,7404001352482
5	21	1	0	176	63	20,33832645	2	0	4	0	1	-99	1	-77	7291	2734	3	-99	0	1,86	1	3	3	2	1,38629436111989	1,38629436111989	1,09861228866811	2	2,05	1,88	,693147180559945	,717839793150317	,631271776841858	110,45	156,2	78,25	4,70456292986613	5,05113723740559	4,35990882942026
5	20	1	1	172	66	22,30935641	2	0	4	0	1	-99	0	1	6060	2381	3	-99	0	3	0	2	3	2	1,09861228866811	1,38629436111989	1,09861228866811	2,61	2,94	2,72	,959350221334602	1,07840958135059	1,00063188030791	92,61	49,39	99,19	4,52839712718218	3,89974797455253	4,5970372027579
5	57	2	0	174	79	26,0932752	3	0	3	1	1	-99	1	-77	1746	821	2	-99	0	3	0	3	6	6	1,38629436111989	1,94591014905531	1,94591014905531	,55	,62	3,13	-,59783700075562	-,478035800943	1,14103300455206	146,97	224,86	256,86	4,99022848431859	5,41547798632161	5,54853118938491
5	21	1	1	175	62	20,24489796	2	0	5	0	1	-99	0	0	2160	797	1	27	1	2,42	1	4	6	7	1,6094379124341	1,94591014905531	2,07944154167984	2,25	2,41	2,33	,810930216216329	,879626747502564	,845868267577609	49,84	38,09	30,1	3,9088178744792	3,63995178049051	3,40452517175483
5	63	2	1	169	67	23,45856238	2	0	1	3	1	-99	-99	0	4986	1988	2	-99	0	3	0	3	6	7	1,38629436111989	1,94591014905531	2,07944154167984	,91	,83	2,88	-,0943106794712413	-,186329578191493	1,05779029414785	109,69	60,16	120,52	4,69765820542324	4,09700767964158	4,7918157142621
5	30	1	1	160	61	23,828125	2	0	6	4	1	0	0	0	3974	1443	2	18	1	3	0	3	4	4	1,38629436111989	1,6094379124341	1,6094379124341	1,45	1,57	6,18	,371563556432483	,451075619360217	1,8213182714696	128,73	114,18	97,58	4,85771718767154	4,73777615053611	4,58067255438769
5	25	1	0	192	86	23,32899306	2	0	6	0	1	-99	1	-77	3306	1692	3	-99	0	3	0	2	5	1	1,09861228866811	1,79175946922806	,693147180559945	1,35	1,29	2,68	,300104592450338	,254642218373581	,985816794522765	66,36	44,86	49,89	4,19509446532224	3,80354652909206	3,90982058187295
5	24	1	1	173	57	19,04507334	2	0	6	1	1	-99	0	0	960	326	1	17	1	3	0	2	3	2	1,09861228866811	1,38629436111989	1,09861228866811	2,29	2,45	3,29	,828551817566148	,896088024556636	1,19088756477728	55,62	73,53	105,36	4,01854284880582	4,29769348620813	4,65738305743503
6	64	2	0	189	94	26,31505277	3	0	7	1	0	-99	-99	-77	1484	830	2	-99	0	3	0	1	3	1	,693147180559945	1,38629436111989	,693147180559945	,91	,83	,9	-,0943106794712413	-,186329578191493	-,105360515657826	424,25	420	408,39	6,05032290411434	6,04025471127741	6,01222260019249
6	22	1	1	159	60	23,7332384	2	0	1	7	1	-99	0	0	3064	1094	3	27	1	3	0	2	4	5	1,09861228866811	1,6094379124341	1,79175946922806	1,47	,81	,87	,385262400790645	-,210721031315653	-,139262067333508	118,94	67,06	46,66	4,77861916427845	4,20558774103808	3,84288726659328
6	20	1	1	165	58	21,30394858	2	0	4	0	1	-99	1	0	4003	1382	3	21	1	3	0	3	1	2	1,38629436111989	,693147180559945	1,09861228866811	10,05	12,97	19,56	2,30757263450508	2,56263899832835	2,97348666460667	176,68	147,85	242,2	5,17434018672833	4,99619824629849	5,48976383111899
6	23	1	0	178	58	18,30576947	1	0	4	0	1	-99	0	-77	3786	1307	3	21	1	3	0	1	2	3	,693147180559945	1,09861228866811	1,38629436111989	2,81	2,37	2,44	1,03318448334565	,86288995514704	,89199803930511	403,02	306,38	348,43	5,99898618850683	5,72482616158455	5,8534373491932
6	27	1	0	186	85	24,56931437	2	0	1	0	1	-99	0	-77	17343	8775	3	-99	0	1,57	1	5	1	2	1,79175946922806	,693147180559945	1,09861228866811	2,05	1,87	8,46	,717839793150317	,625938430866495	2,13534917361813	24,75	63,08	38,04	3,2088254890147	4,14440376209484	3,63863823767719
6	27	1	1	162	55	20,95717116	2	0	3	1	1	-99	0	1	1440	471	2	-99	0	3	0	3	8	6	1,38629436111989	2,19722457733622	1,94591014905531	1,08	1,65	3,9	,0769610411361284	,500775287912489	1,3609765531356	183,16	138,72	82,75	5,21036008778889	4,93245751303223	4,41582401425717
6	29	1	1	172	65	21,97133586	2	0	4	0	1	-99	0	0	6632	2566	3	24	1	3	0	5	2	3	1,79175946922806	1,09861228866811	1,38629436111989	3,46	3,38	2,8	1,24126858906963	1,21787570949493	1,02961941718116	240,42	100,2	345,93	5,48238739387611	4,60716818865076	5,84623644245113
6	19	1	1	155	47	19,56295525	2	0	1	1	1	-99	-99	0	990	277	2	28	1	3	0	2	3	1	1,09861228866811	1,38629436111989	,693147180559945	1,92	1,74	2,24	,65232518603969	,553885113226438	,806475865866949	40,52	81,02	85,82	3,70179567938048	4,39469603777454	4,45225207956338
7	55	2	1	182	70	21,13271344	2	0	6	1	1	1	0	0	5013	2089	3	14	1	1,67	1	1	1	1	,693147180559945	,693147180559945	,693147180559945	,57	,79	1,53	-,562118918153541	-,23572233352107	,425267735404344	227,22	260,25	300,39	5,42591871114176	5,56164270749508	5,70508163038782
7	20	1	0	187	88	25,16514627	3	0	4	1	1	0	0	-77	2880	1509	3	28	1	3	0	1	4	6	,693147180559945	1,6094379124341	1,94591014905531	,71	,71	,79	-,342490308946776	-,342490308946776	-,23572233352107	144,12	339,44	192,65	4,97064628587989	5,82729720089407	5,26087507107217
7	52	2	1	172	66	22,30935641	2	0	6	3	1	1	0	0	4386	1723	3	10	0	3	0	3	2	2	1,38629436111989	1,09861228866811	1,09861228866811	,67	,8	,91	-,400477566597125	-,22314355131421	-,0943106794712413	333,23	272,2	84,62	5,8088329422541	5,60653709021737	4,43817064529192
7	53	2	1	161	64	24,69040546	2	0	8	1	1	1	0	0	480	183	1	5	0	1,49	1	1	2	2	,693147180559945	1,09861228866811	1,09861228866811	1,44	1,49	1,8	,364643113587909	,398776119957368	,587786664902119	173,57	25,07	100,32	5,15658097623279	3,2216719121702	4,60836507688461
7	23	1	0	171	77	26,33288875	3	0	4	0	0	1	0	-77	8586	3935	3	26	1	3	0	3	6	4	1,38629436111989	1,94591014905531	1,6094379124341	,97	1,18	2,28	-,0304592074847086	,165514438477573	,824175442966349	119,05	54,1	67,02	4,77954357293287	3,99083418585244	4,20499108230916
7	73	2	0	175	93	30,36734694	4	0	7	5	1	1	0	-77	1188	658	2	22	1	3	0	1	5	1	,693147180559945	1,79175946922806	,693147180559945	1,11	1,24	1,01	,104360015324243	,215111379616945	,00995033085316809	273,98	273,21	265,03	5,61305511102324	5,61024073024784	5,5798430271259
7	53	2	0	200	99	24,75	2	0	6	6	1	-99	0	-77	-99	-99	-99	-99	0	3	0	4	2	2	1,6094379124341	1,09861228866811	1,09861228866811	1,35	1,93	4,11	,300104592450338	,657520002916794	1,41342302850814	99,55	65,17	83,12	4,60066003051021	4,17699924034429	4,42028534679097
7	24	1	0	194	91	24,17897757	2	0	6	4	1	1	0	-77	2826	1531	2	21	1	3	0	3	1	2	1,38629436111989	,693147180559945	1,09861228866811	1,7	3,2	6,1	,53062825106217	1,16315080980568	1,80828877117927	300,11	146,45	316,07	5,70414907411707	4,98668407327374	5,75596370804255
8	59	2	0	193	99	26,57789471	3	0	4	6	1	1	0	-77	17172	10119	3	14	1	3	0	3	2	5	1,38629436111989	1,09861228866811	1,79175946922806	2,24	2,43	2,59	,806475865866949	,887891257352457	,951657875711446	204,58	174,79	201,86	5,32095909702886	5,163585253347	5,30757438781071
8	24	1	0	-99	-99	-99	1	2	-99	-99	0	0	0	-77	15785	-99	3	22	1	3	0	1	4	2	,693147180559945	1,6094379124341	1,09861228866811	,95	,87	,74	-,0512932943875506	-,139262067333508	-,301105092783922	18,09	24,91	36,85	2,8953592994072	3,21526932927409	3,60685561863535
8	18	1	0	177	62	19,78997095	2	0	1	7	0	1	0	-77	2880	1063	1	9	0	,91	1	3	3	3	1,38629436111989	1,38629436111989	1,38629436111989	2,27	16	2,45	,819779831493311	2,77258872223978	,896088024556636	63,2	118,08	93,01	4,14630430115281	4,77136236085216	4,53270701425438
8	18	1	0	165	72	26,44628099	3	2	1	7	1	1	0	-77	1920	823	1	8	0	,96	1	1	3	4	,693147180559945	1,38629436111989	1,6094379124341	1,72	2,24	1,85	,542324290825362	,806475865866949	,615185639090233	31,02	38,42	30,65	3,43463215774839	3,64857815734041	3,42263266238222
8	52	2	0	178	80	25,2493372	3	0	4	6	1	-99	0	-77	6354	3026	3	19	1	3	0	6	5	5	1,94591014905531	1,79175946922806	1,79175946922806	1,21	1,28	10,01	,19062035960865	,246860077931526	2,30358459332713	196,44	203,9	142,42	5,28035704117104	5,31762967758041	4,95878043855398
8	27	1	1	167	70	25,0995016	3	0	5	0	1	1	0	0	240	100	1	13	0	3	0	3	1	2	1,38629436111989	,693147180559945	1,09861228866811	4,05	4,47	4,56	1,39871688111845	1,49738840862548	1,51732262352629	215,81	251,86	276,91	5,37439839095337	5,5288733775777	5,62369254364544
8	28	1	1	175	72	23,51020408	2	0	3	1	1	1	1	0	4475	1918	3	19	1	1,72	1	2	2	2	1,09861228866811	1,09861228866811	1,09861228866811	5,44	10,38	19,37	1,69377906086785	2,33988087773774	2,9637254774189	31,49	30,6	21,66	3,44967003511293	3,42100000895834	3,07546724157284
8	42	2	0	186	79	22,83500983	2	0	4	3	1	0	0	-77	960	451	1	14	1	3	0	1	0	7	,693147180559945	0	2,07944154167984	,86	,44	,78	-,150822889734584	-,82098055206983	-,2484613592985	77,29	148,8	188,16	4,34756458111878	5,00260312239899	5,23729266471026
9	33	1	1	163	64	24,08822312	2	0	1	1	1	1	0	0	3642	1387	3	19	1	,88	1	3	5	4	1,38629436111989	1,79175946922806	1,6094379124341	2,27	1,74	2,05	,819779831493311	,553885113226438	,717839793150317	4,32	12,58	6,08	1,46325540225602	2,53210825127229	1,80500469597808
9	47	2	0	187	80	22,8774057	2	0	3	1	1	1	0	-77	1386	660	2	9	0	3	0	3	2	1	1,38629436111989	1,09861228866811	,693147180559945	2,59	2,53	7,31	,951657875711446	,928219302739429	1,98924327376169	52,6	34,58	20,81	3,96271611974366	3,54327548025514	3,03543364040554
9	46	2	0	180	80	24,69135802	2	1	3	1	1	-99	1	-77	1836	874	3	19	1	3	0	2	1	2	1,09861228866811	,693147180559945	1,09861228866811	1,86	2,11	7,71	,62057648772511	,746687947487975	2,04251818757524	12,54	24,54	28,4	2,52892353520477	3,20030443928277	3,34638914516716
9	48	2	0	184	74	21,85727788	2	1	8	6	1	-99	1	-77	4080	1797	3	-99	0	,94	1	3	3	4	1,38629436111989	1,38629436111989	1,6094379124341	4,41	7,2	9,22	1,48387468945875	1,97408102602201	2,2213750375685	32,63	17,71	10,84	3,48523211060523	2,87412945179474	2,3832429960115
9	33	1	1	168	65	23,03004535	2	2	6	1	1	-99	0	0	8561	3312	2	-99	0	3	0	3	5	2	1,38629436111989	1,79175946922806	1,09861228866811	5,09	4,98	4,02	1,62727783056243	1,60542989103656	1,39128190263093	13,4	6,52	7,7	2,59525470695687	1,87487437593856	2,04122032885964
9	32	1	1	156	50	20,54569362	2	0	5	1	1	0	0	0	240	71	1	15	1	,65	1	3	6	5	1,38629436111989	1,94591014905531	1,79175946922806	,99	1,18	1,76	-,0100503358535015	,165514438477573	,56531380905006	10,06	19,19	40,33	2,30856716467159	2,95438931001961	3,69709560888528
9	48	2	1	169	64	22,40817899	2	0	1	3	1	-99	-99	0	755	288	2	-99	0	3	0	1	1	3	,693147180559945	,693147180559945	1,38629436111989	,65	,51	1,29	-,430782916092454	-,673344553263766	,254642218373581	73,33	53,58	41,58	4,29496980210571	3,98117586411646	3,72761928242987
10	31	1	0	167	64	22,94811574	2	0	6	4	1	-99	-99	-77	594	226	1	-99	0	3	0	3	4	2	1,38629436111989	1,6094379124341	1,09861228866811	1,02	,92	10,47	,0198026272961797	-,083381608939051	2,34851402488245	114,06	221,64	168,84	4,73672462572839	5,40105444399915	5,1289515209143
10	30	1	1	162	53	20,19509221	2	0	6	1	1	-99	0	1	1470	464	2	-99	0	3	0	3	3	5	1,38629436111989	1,38629436111989	1,79175946922806	1,8	2,68	4,2	,587786664902119	,985816794522765	1,43508452528932	355,59	247,52	152,18	5,87377838175952	5,51149138682476	5,02506403074838
10	49	2	0	176	104	33,57438017	4	0	3	1	1	-99	1	-77	1034	640	2	-99	0	3	0	2	2	3	1,09861228866811	1,09861228866811	1,38629436111989	1,6	1,66	6,41	,470003629245736	,506817602368452	1,85785927093258	30,16	38,31	22,54	3,40651654313976	3,64571095871256	3,11529150861163
10	53	2	0	170	75	25,95155709	3	0	6	3	1	-99	1	-77	956	427	2	-99	0	3	0	2	4	4	1,09861228866811	1,6094379124341	1,6094379124341	1,15	,93	1,37	,139761942375159	-,0725706928348354	,314810739840034	109,57	125,24	87,27	4,6965636144173	4,8302318964582	4,46900676117522
10	45	2	0	190	80	22,16066482	2	0	6	6	1	0	0	-77	5040	2400	3	15	1	,8	1	3	3	3	1,38629436111989	1,38629436111989	1,38629436111989	1,05	,91	2,21	,048790164169432	-,0943106794712413	,792992515529661	66,76	47,74	39,2	4,20110409879363	3,86576962091068	3,66867674679642
10	50	2	1	173	73	24,39105884	2	0	4	3	1	0	0	0	1386	602	2	27	1	3	0	4	6	4	1,6094379124341	1,94591014905531	1,6094379124341	1,54	2,38	3,06	,431782416425538	,867100487683383	1,11841491596429	44,3	53,31	29,95	3,79098467705109	3,97612393083467	3,39952932456146
10	22	1	1	173	50	16,70620468	1	0	1	2	1	1	0	0	2760	821	3	14	1	3	0	3	2	1	1,38629436111989	1,09861228866811	,693147180559945	,75	,96	1,16	-,287682072451781	-,0408219945202552	,148420005118273	14,95	20,03	22,67	2,7047112998367	2,99723114967773	3,12104246451944
10	56	2	1	161	64	24,69040546	2	0	1	3	0	-99	0	0	18234	6946	3	-99	0	3	0	3	1	2	1,38629436111989	,693147180559945	1,09861228866811	1,34	1,64	1,82	,29266961396282	,494696241836107	,598836501088704	18,32	22,31	32,58	2,90799335924598	3,10503500844444	3,4836986031739
11	51	2	0	181	90	27,4716889	3	0	1	1	1	-99	0	-77	3120	1671	1	-99	0	,95	1	2	1	2	1,09861228866811	,693147180559945	1,09861228866811	1,15	,98	5,46	,139761942375159	-,0202027073175195	1,69744878975681	35,86	17,08	5,93	3,57962246817699	2,83790818836042	1,78002421300963
11	47	2	0	163	57	21,45357371	2	0	6	3	1	-99	0	-77	4694	1593	3	-99	0	1,41	1	2	2	2	1,09861228866811	1,09861228866811	1,09861228866811	,82	1,18	3,23	-,198450938723838	,165514438477573	1,17248213723457	10,68	8,63	12,41	2,36837283353205	2,15524450509534	2,51850259921652
11	50	2	0	188	92	26,02987777	3	0	6	1	1	-99	1	-77	480	263	1	-99	0	3	0	1	1	2	,693147180559945	,693147180559945	1,09861228866811	3,08	4,61	8,84	1,12492959698548	1,52822785700856	2,17928687664955	10,38	7,69	14	2,33988087773774	2,03992078351755	2,63905732961526
11	30	1	1	163	94	35,3795777	4	0	4	1	1	-99	1	1	1386	776	2	18	1	3	0	3	3	3	1,38629436111989	1,38629436111989	1,38629436111989	1,42	1,78	4,31	,350656871613169	,576613364303994	1,46093790411566	20,96	15,21	26,98	3,04261585945284	2,7219531062712	3,29509585077961
11	19	1	1	165	58	21,30394858	2	0	4	0	1	-99	0	0	6653	2297	3	-99	0	3	0	3	4	4	1,38629436111989	1,6094379124341	1,6094379124341	1,7	1,72	1,6	,53062825106217	,542324290825362	,470003629245736	60,99	36,76	63,39	4,11070991630837	3,60441029748749	4,14930612029607
11	19	1	1	172	50	16,90102758	1	0	4	0	1	-99	1	1	2423	721	2	-99	0	3	0	2	2	4	1,09861228866811	1,09861228866811	1,6094379124341	2,07	2,21	2,14	,727548607277278	,792992515529661	,76080582903376	20,69	39,25	29,72	3,02965049175745	3,66995144422842	3,39182021984956
11	33	1	0	173	83	27,73229978	3	0	1	1	1	-99	1	-77	18918	9346	3	-99	0	3	0	2	2	1	1,09861228866811	1,09861228866811	,693147180559945	1,1	3,79	19,81	,0953101798043249	1,33236601909433	2,98618686071046	50,21	91,98	104,75	3,91621421004661	4,52157116211178	4,65157655880225
12	29	1	1	170	70	24,22145329	2	0	5	1	1	1	0	1	4506	1878	3	15	1	3	0	3	4	3	1,38629436111989	1,6094379124341	1,38629436111989	1,54	1,74	3,15	,431782416425538	,553885113226438	1,14740245283754	307,54	229,58	127,53	5,72860516008755	5,43625155263735	4,84835163103881
12	35	2	0	174	83	27,41445369	3	0	7	4	1	1	0	-77	7097	3506	3	36	1	3	0	3	1	5	1,38629436111989	,693147180559945	1,79175946922806	,22	,73	,47	-1,51412773262978	-,3147107448397	-,755022584278033	41,4	53,09	139,79	3,72328088083127	3,97198858659558	4,94014129648304
12	34	2	0	186	75	21,6788068	2	0	3	1	1	0	0	-77	1280	571	2	-99	0	3	0	2	2	3	1,09861228866811	1,09861228866811	1,38629436111989	1,57	13,71	8,22	,451075619360217	2,61812549357422	2,10657020906809	31,62	25,27	26,32	3,45378983178133	3,2296179214001	3,27032910645712
12	30	1	0	183	73	21,79820239	2	0	3	1	1	-99	1	-77	10344	4495	3	13	1	,95	1	7	2	4	2,07944154167984	1,09861228866811	1,6094379124341	8,39	13,38	27,91	2,12704052047912	2,59376105470008	3,32898504754823	22,96	26,77	22,22	3,13375357145137	3,28728185753226	3,10099278421148
12	28	1	1	169	46	16,10587865	1	0	5	1	1	-99	-99	0	4320	1183	3	24	1	3	0	5	1	4	1,79175946922806	,693147180559945	1,6094379124341	2,94	3,57	4,59	1,07840958135059	1,27256559579155	1,52388002407245	30,83	31,45	38,99	3,42848824189806	3,44839898314645	3,66330520299451
